# Supplementary material for: Children’s Headache Through Drawings: A Narrative Review and a Portrait Gallery
Source: Life (Basel). 2025 Jun 23;15(7):996. doi: 10.3390/life15070996 (PMC12298764; doi:10.3390/life15070996)
Supplement: Supplementary file 1 [file life-15-00996-s001.zip]

Archive with 2 entries (2 files):
- Glossary  - Figurative symbol based on  our children’s drawings  and clinical meaning.pdf
- Table supplementary.pdf
